# Supplementary material for: Imidazopyridine-Based Thiazole Derivatives as Potential Antidiabetic Agents: Synthesis, In Vitro Bioactivity, and In Silico Molecular Modeling Approach
Source: Pharmaceuticals (Basel). 2023 Sep 13;16(9):1288. doi: 10.3390/ph16091288 (PMC10535535; doi:10.3390/ph16091288)
Supplement: Supplementary file 1 [file pharmaceuticals-16-01288-s001.zip]

Archive with 1 entries (1 files):
- pharmaceuticals-2568417-supplementary.pdf
